# Supplementary material for: The worsening of skeletal muscle atrophy induced by immobilization at the early stage of remobilization correlates with BNIP3-dependent mitophagy
Source: BMC Musculoskelet Disord. 2023 Aug 4;24:632. doi: 10.1186/s12891-023-06759-2 (PMC10401904; doi:10.1186/s12891-023-06759-2)
Supplement: Supplementary file 2 — Supplementary Material 2 [file 12891_2023_6759_MOESM2_ESM.xlsx]

## Sheet: Sheet1
Figure 2 (B) (a). The value of body weight (before study) (g)							Figure 3 (B) (a). The value of cross-sectional area of the rectus femoris (μm2)							Figure 4 (B). Concentration of SOD (U/mg)
C	I-2w	R-1d	R-3d	R-7d	R-2w		C	I-2w	R-1d	R-3d	R-7d	R-2w		C	I-2w	R-1d	R-3d	R-7d	R-2w
235.6	234.6	236.2	247.1	241.1	242.5		4320.1	3685.5	3646.3	3423.3	3445.5	3742.3		68.23	60.23	61.22	43.21	56.78	62.45
226.8	227.2	222.1	221.3	245.7	239.3		4252.2	3583.4	3585.5	3321.3	3403.4	3836.4		72.12	67.36	55.75	41.47	57.21	69.23
242.3	236.1	231.3	238.8	231.9	233.2		4266.3	3626.3	3551.3	3425.7	3406.1	3764.2		73.68	63.21	64.86	36.42	52.12	68.72
243.4	242.3	245.7	235.4	226.1	229.6		4232.6	3743.2	3624.4	3443.5	3413.2	3724.3		65.42	58.12	55.34	44.68	48.36	61.67
225.3	224.9	227.4	225.3	212.3	219.3		4119.1	3673.7	3685.7	3477.6	3493.7	3853.9		69.34	53.25	56.23	43.21	46.32	69.66
Figure 2 (B) (b). The value of body weight (after study) (g)							Figure 3 (B) (b). Quantification of myofiber number							Figure 6 (A) (b) . Quantitative analysis of yellow dots in the individual myofiber
C	I-2w	R-1d	R-3d	R-7d	R-2w		C	I-2w	R-1d	R-3d	R-7d	R-2w		C	I-2w	R-1d	R-3d	R-7d	R-2w
235.6	227.3	226.2	227.1	228.1	232.6		221	256	257	275	282	232		0.76	4.53	6.23	9.54	5.32	0.77
226.8	213.2	222.1	224.2	215.3	229.8		222	243	256	278	266	254		0.62	3.22	5.27	9.58	6.56	0.65
242.3	238.1	221.2	213.8	211.9	223.1		216	257	265	283	288	246		0.56	4.15	5.3	10.45	5.52	0.43
243.4	224.3	235.2	235.4	236.1	241.2		216	263	263	267	252	242		0.64	3.17	6.32	8.61	4.37	1.12
225.3	222.9	210.7	211.7	222.3	220.7		234	258	251	279	253	236		0.47	3.56	6.35	9.43	4.32	0.38
Figure 2 (B) (c). The value of muscle wet weight of rectus femoris (mg)							Figure 3 (B) (c). The percentage of collagen relative area (%)							Figure 6 (A) (c). Quantitative analysis of percentage of cells with yellow dots
C	I-2w	R-1d	R-3d	R-7d	R-2w		C	I-2w	R-1d	R-3d	R-7d	R-2w		C	I-2w	R-1d	R-3d	R-7d	R-2w
838	640	635	523	596	718		2.13	6.18	5.68	6.05	5.94	2.11		4.2	24.5	35.6	42.5	22.7	2.2
756	521	518	459	442	613		2.37	5.36	6.16	7.17	5.76	3.17		6.8	23.2	37.2	50.2	21.9	3.8
743	506	492	432	461	665		2.01	6.15	5.32	7.23	6.53	3.24		2.2	27.1	22.6	50.6	23.2	4.7
901	698	687	603	612	814		2.82	5.12	5.17	6.16	6.72	4.02		3.1	28.3	29.4	58.7	24.8	2.9
739	525	519	436	493	697		2.33	5.13	6.03	7.15	6.21	3.25		5.1	26.5	36.1	63.4	26.8	3.5
Figure 2 (B) (d). The value of MWW/BW (mg/g)							Figure 4 (A) (b). DHE fluorescence intensity (as a percentage of group C)							Figure 6 (B). Concentration of ATP (nmol/mg)
C	I-2w	R-1d	R-3d	R-7d	R-2w		C	I-2w	R-1d	R-3d	R-7d	R-2w		C	I-2w	R-1d	R-3d	R-7d	R-2w
3.82428	3.07083	3.03714	2.65522	2.68303	3.49957		1	2.33	3.78	6.68	3.47	2.16		326.52	206.66	217.38	165.48	182.42	292.71
3.69489	3.00188	2.85907	2.33274	2.76823	3.12446		1	2.82	3.46	6.61	3.46	2.12		342.33	212.34	236.47	178.28	176.39	284.67
3.1201	2.20496	2.34629	2.14687	2.32657	3.12416		1	3.02	4.33	7.02	4.53	3.15		378.76	237.28	245.54	183.23	188.58	286.87
3.05259	2.32278	2.20238	1.85217	1.95256	2.75705		1	2.87	4.62	5.67	3.14	2.56		316.52	252.47	221.23	177.45	182.37	292.36
3.28007	2.27008	2.33507	2.04062	1.9883	2.77753		1	2.65	4.23	7.12	3.22	1.87		334.32	248.48	228.46	169.53	196.73	276.38
